# Supplementary material for: Phosphoribosyl pyrophosphate synthetases 2 knockdown inhibits prostate cancer progression by suppressing cell cycle and inducing cell apoptosis
Source: J Cancer. 2020 Jan 1;11(5):1027–37. doi: 10.7150/jca.37401 (PMC6959080; doi:10.7150/jca.37401)
Supplement: Supplementary file 2 — Supplementary table 1. [file jcav11p1027s2.xlsx]

## Sheet: Sheet1
Pos.	Age	Sex	Organ	Pathology diagnosis	TNM	stage	Gleason Score	PRPS2 expression Score	PRPS2 expression Score(average)	PRPS2 expression (High or low)
A1	66	M	Prostate	Adenocarcinoma	T2N0M0	I	2+2	6	6	high
A2	66	M	Prostate	Adenocarcinoma	T2N0M0	I	2+2	6
A3	75	M	Prostate	Adenocarcinoma	T2N0M0	I	2+3	6	6	high
A4	75	M	Prostate	Adenocarcinoma	T2N0M0	I	2+3	6
A5	64	M	Prostate	Adenocarcinoma	T2N0M0	I	3+3	1	1.5	low
A6	64	M	Prostate	Adenocarcinoma	T2N0M0	I	3+3	2
A7	60	M	Prostate	Adenocarcinoma	-	-	2+2	0	0	low
A8	60	M	Prostate	Adenocarcinoma	-	-	2+2	0
A9	67	M	Prostate	Adenocarcinoma	T2N0M0	I	2+2	2	1.5	low
A10	67	M	Prostate	Adenocarcinoma	T2N0M0	I	2+2	1
A11	71	M	Prostate	Adenocarcinoma	T2N0M0	I	2+3	1	1.5	low
A12	71	M	Prostate	Adenocarcinoma	T2N0M0	I	2+3	2
A13	60	M	Prostate	Adenocarcinoma	T3N1M0	IV	2+3	4	4	high
A14	60	M	Prostate	Adenocarcinoma	T3N1M0	IV	2+3	4
A15	64	M	Prostate	Adenocarcinoma	T3N0M0	III	3+3	3	3	low
A16	64	M	Prostate	Adenocarcinoma	T3N0M0	III	3+3	3
B1	64	M	Prostate	Adenocarcinoma	T2N0M0	IIA	3+4	9	7.5	high
B2	64	M	Prostate	Adenocarcinoma	T2N0M0	IIA	3+4	6
B3	72	M	Prostate	Adenocarcinoma	T3N0M0	III	4+4	6	6	high
B4	72	M	Prostate	Adenocarcinoma	T3N0M0	III	4+4	missed
B5	64	M	Prostate	Adenocarcinoma	T2N0M0	IIB	3+5	4	5	high
B6	64	M	Prostate	Adenocarcinoma	T2N0M0	IIB	3+5	6
B7	70	M	Prostate	Adenocarcinoma	T3N0M0	III	5+4	6	6	high
B8	70	M	Prostate	Adenocarcinoma	T3N0M0	III	5+4	6
B9	73	M	Prostate	Adenocarcinoma	T2N0M0	IIA	4+4	6	6	high
B10	73	M	Prostate	Adenocarcinoma	T2N0M0	IIA	4+4	6
B11	74	M	Prostate	Adenocarcinoma	T4N1M0	IV	3+3	2	3	low
B12	74	M	Prostate	Adenocarcinoma	T4N1M0	IV	3+3	4
B13	69	M	Prostate	Adenocarcinoma	T3N0M0	III	4+5	4	3	low
B14	69	M	Prostate	Adenocarcinoma	T3N0M0	III	4+5	2
B15	75	M	Prostate	Adenocarcinoma	T2N0M0	IIA	3+4	1	1.5	low
B16	75	M	Prostate	Adenocarcinoma	T2N0M0	IIA	3+4	2
C1	70	M	Prostate	Adenocarcinoma	T2N0M0	IIA	3+4	6	7.5	high
C2	70	M	Prostate	Adenocarcinoma	T2N0M0	IIA	3+4	9
C3	75	M	Prostate	Adenocarcinoma	T2N0M0	IIA	3+4	6	6	high
C4	75	M	Prostate	Adenocarcinoma	T2N0M0	IIA	3+4	6
C5	65	M	Prostate	Adenocarcinoma	T2N0M0	IIB	3+5	9	9	high
C6	65	M	Prostate	Adenocarcinoma	T2N0M0	IIB	3+5	9
C7	73	M	Prostate	Adenocarcinoma	T2N0M0	IIA	3+4	6	7.5	high
C8	73	M	Prostate	Adenocarcinoma	T2N0M0	IIA	3+4	9
C9	68	M	Prostate	Adenocarcinoma	T2N0M0	I	3+3	missed	-
C10	68	M	Prostate	Adenocarcinoma (sparse)	T2N0M0	I	3+3	missed
C11	69	M	Prostate	Adenocarcinoma	T2N0M0	IIA	3+4	4	3.5	high
C12	69	M	Prostate	Adenocarcinoma	T2N0M0	IIA	3+4	3
C13	57	M	Prostate	Adenocarcinoma	T2N0M0	IIA	3+4	6	6	high
C14	57	M	Prostate	Adenocarcinoma	T2N0M0	IIA	3+4	6
C15	62	M	Prostate	Adenocarcinoma	T3N0M0	III	3+4	6	6	high
C16	62	M	Prostate	Adenocarcinoma	T3N0M0	III	3+4	6
D1	72	M	Prostate	Adenocarcinoma	T3N1M0	IV	3+4	9	9	high
D2	72	M	Prostate	Adenocarcinoma	T3N1M0	IV	3+4	9
D3	56	M	Prostate	Adenocarcinoma	-	-	3+5	6	6	high
D4	56	M	Prostate	Adenocarcinoma	-	-	3+5	6
D5	71	M	Prostate	Adenocarcinoma	-	-	3+4	9	7.5	high
D6	71	M	Prostate	Adenocarcinoma	-	-	3+4	6
D7	71	M	Prostate	Adenocarcinoma	T1N0M0	I	3+3	6	6	high
D8	71	M	Prostate	Adenocarcinoma	T1N0M0	I	3+3	6
D9	64	M	Prostate	Adenocarcinoma	T2N0M0	IIB	4+4	9	9	high
D10	64	M	Prostate	Adenocarcinoma	T2N0M0	IIB	4+4	9
D11	73	M	Prostate	Adenocarcinoma	T3N0M0	III	3+4	6	6	high
D12	73	M	Prostate	Adenocarcinoma	T3N0M0	III	3+4	6
D13	69	M	Prostate	Adenocarcinoma	T3N0M0	III	4+5	1	1	low
D14	69	M	Prostate	Adenocarcinoma	T3N0M0	III	4+5	1
D15	72	M	Prostate	Adenocarcinoma	T2N0M0	IIB	4+5	0	0	low
D16	72	M	Prostate	Adenocarcinoma	T2N0M0	IIB	4+5	0
E1	73	M	Prostate	Adenocarcinoma	T2N0M0	IIA	4+3	6	6	high
E2	73	M	Prostate	Adenocarcinoma	T2N0M0	IIA	4+3	6
E3	61	M	Prostate	Adenocarcinoma	T2N0M0	IIA	4+3	2	2	low
E4	61	M	Prostate	Adenocarcinoma	T2N0M0	IIA	4+3	2
E5	76	M	Prostate	Adenocarcinoma	T2N0M0	IIA	4+3	6	7.5	high
E6	76	M	Prostate	Adenocarcinoma	T2N0M0	IIA	4+3	9
E7	65	M	Prostate	Adenocarcinoma	T2N0M0	IIA	4+3	9	9	high
E8	65	M	Prostate	Adenocarcinoma	T2N0M0	IIA	4+3	9
E9	73	M	Prostate	Adenocarcinoma	T4N0M0	IV	4+5	2	2	low
E10	73	M	Prostate	Adenocarcinoma	T4N0M0	IV	4+5	2
E11	64	M	Prostate	Adenocarcinoma	T2N0M0	IIA	4+3	2	2	low
E12	64	M	Prostate	Adenocarcinoma	T2N0M0	IIA	4+3	2
E13	63	M	Prostate	Adenocarcinoma	T2N0M0	II	4+3	6	6	high
E14	63	M	Prostate	Adenocarcinoma	T2N0M0	II	4+3	6
E15	62	M	Prostate	Adenocarcinoma	T2N0M0	IIB	4+4	6	6	high
E16	62	M	Prostate	Adenocarcinoma	T2N0M0	IIB	4+4	6
F1	70	M	Prostate	Adenocarcinoma	T3N0M0	III	4+4	0	0.5	low
F2	70	M	Prostate	Adenocarcinoma	T3N0M0	III	4+4	1
F3	49	M	Prostate	Adenocarcinoma	T3N0M0	III	4+4	0	0.5	low
F4	49	M	Prostate	Adenocarcinoma	T3N0M0	III	4+4	1
F5	62	M	Prostate	Adenocarcinoma	T3N0M0	III	4+4	1	1	low
F6	62	M	Prostate	Adenocarcinoma	T3N0M0	III	4+4	1
F7	75	M	Prostate	Adenocarcinoma	-	-	4+4	4	5	high
F8	75	M	Prostate	Adenocarcinoma	-	-	4+4	6
F9	58	M	Prostate	Adenocarcinoma	-	-	4+4	6	5	high
F10	58	M	Prostate	Adenocarcinoma	-	-	4+4	4
F11	61	M	Prostate	Adenocarcinoma	-	-	4+3	9	9	high
F12	61	M	Prostate	Adenocarcinoma	-	-	4+3	9
F13	68	M	Prostate	Adenocarcinoma	-	-	4+4	4	6.5	high
F14	68	M	Prostate	Adenocarcinoma	-	-	4+4	9
F15	67	M	Prostate	Adenocarcinoma	-	-	4+4	missed	4	high
F16	67	M	Prostate	Adenocarcinoma	-	-	4+4	4
G1	69	M	Prostate	Adenocarcinoma	-	-	4+4	4	4	high
G2	69	M	Prostate	Adenocarcinoma	-	-	4+4	4
G3	65	M	Prostate	Adenocarcinoma	-	-	4+3	0	0	low
G4	65	M	Prostate	Adenocarcinoma	-	-	4+3	0
G5	73	M	Prostate	Adenocarcinoma	T3N0M0	III	4+4	9	9	high
G6	73	M	Prostate	Adenocarcinoma	T3N0M0	III	4+4	9
G7	76	M	Prostate	Adenocarcinoma	-	-	4+4	9	9	high
G8	76	M	Prostate	Adenocarcinoma	-	-	4+4	missed
G9	69	M	Prostate	Adenocarcinoma	-	-	3+4	6	6	high
G10	69	M	Prostate	Adenocarcinoma	-	-	3+4	6
G11	72	M	Prostate	Adenocarcinoma	T2N0M0	IIA	4+3	9	9	high
G12	72	M	Prostate	Adenocarcinoma	T2N0M0	IIA	4+3	9
G13	60	M	Prostate	Adenocarcinoma	T2N0M0	IIB	5+5	6	5	high
G14	60	M	Prostate	Adenocarcinoma	T2N0M0	IIB	5+5	4
G15	73	M	Prostate	Adenocarcinoma	T3N0M0	III	5+5	4	4	high
G16	73	M	Prostate	Adenocarcinoma	T3N0M0	III	5+5	4
H1	72	M	Prostate	Adenocarcinoma	T3N0M0	III	5+5	2	3	low
H2	72	M	Prostate	Adenocarcinoma	T3N0M0	III	5+5	4
H3	74	M	Prostate	Adenocarcinoma	T2N0M0	IIB	5+5	4	4	high
H4	74	M	Prostate	Adenocarcinoma	T2N0M0	IIB	5+5	4
H5	62	M	Prostate	Adenocarcinoma	T2N0M0	IIB	5+5	6	6	high
H6	62	M	Prostate	Adenocarcinoma	T2N0M0	IIB	5+5	6
H7	77	M	Prostate	Adenocarcinoma	T2N0M0	IIB	5+5	6	4	high
H8	77	M	Prostate	Adenocarcinoma	T2N0M0	IIB	5+5	2
H9	67	M	Prostate	Adenocarcinoma	T2N0M0	IIB	5+5	1	1.5	low
H10	67	M	Prostate	Adenocarcinoma	T2N0M0	IIB	5+5	2
H11	69	M	Prostate	Adenocarcinoma	T2N0M0	IIB	5+5	1	1	low
H12	69	M	Prostate	Adenocarcinoma	T2N0M0	IIB	5+5	1
H13	56	M	Prostate	Adenocarcinoma	T3N0M0	III	5+5	6	5	high
H14	56	M	Prostate	Adenocarcinoma	T3N0M0	III	5+5	4
H15	68	M	Prostate	Adenocarcinoma	T2N0M0	IIB	5+5	4	3	low
H16	68	M	Prostate	Adenocarcinoma	T2N0M0	IIB	5+5	2
I1	76	M	Prostate	Adenocarcinoma	T3N0M0	III	5+5	0	0	low
I2	76	M	Prostate	Adenocarcinoma	T3N0M0	III	5+5	0
I3	60	M	Prostate	Adenocarcinoma	T3N1M0	IV	5+4	9	7.5	high
I4	60	M	Prostate	Adenocarcinoma	T3N1M0	IV	5+4	6
I5	76	M	Prostate	Adenocarcinoma	T2N0M0	IIB	5+5	missed	0	low
I6	76	M	Prostate	Adenocarcinoma	T2N0M0	IIB	5+5	0
I7	73	M	Prostate	Adenocarcinoma	T4N0M0	IV	5+4	6	6	high
I8	73	M	Prostate	Adenocarcinoma	T4N0M0	IV	5+4	6
I9	66	M	Prostate	Adenocarcinoma	T3N0M0	III	5+5	6	6	high
I10	66	M	Prostate	Adenocarcinoma	T3N0M0	III	5+5	6
I11	69	M	Prostate	Adenocarcinoma	-	-	5+5	2	2	low
I12	69	M	Prostate	Adenocarcinoma	-	-	5+5	2
I13	73	M	Prostate	Adenocarcinoma	-	-	5+5	9	9	high
I14	73	M	Prostate	Adenocarcinoma	-	-	5+5	9
I15	72	M	Prostate	Adenocarcinoma	-	-	5+5	4	4	high
I16	72	M	Prostate	Adenocarcinoma	-	-	5+5	4
J1	70	M	Prostate	Adenocarcinoma	-	-	5+5	4	4	high
J2	70	M	Prostate	Adenocarcinoma	-	-	5+5	4
J3	69	M	Prostate	Adenocarcinoma	-	-	5+4	4	4	high
J4	69	M	Prostate	Adenocarcinoma	-	-	5+4	4
J5	70	M	Prostate	Adenocarcinoma	-	-	5+4	missed	-
J6	70	M	Prostate	Adenocarcinoma	-	-	5+4	missed
J7	65	M	Prostate	Adenocarcinoma	-	-	4+5	missed	6	high
J8	65	M	Prostate	Adenocarcinoma (sparse)	-	-	4+5	6
J9	69	M	Prostate	Adenocarcinoma	-	-	5+5	2	3	low
J10	69	M	Prostate	Adenocarcinoma	-	-	5+5	4
J11	68	M	Prostate	Adenocarcinoma	-	-	5+5	6	6	high
J12	68	M	Prostate	Adenocarcinoma	-	-	5+5	6
J13	68	M	Prostate	Adenocarcinoma	-	-	5+5	4	3	low
J14	68	M	Prostate	Adenocarcinoma (sparse)	-	-	5+5	2
J15	76	M	Prostate	Adenocarcinoma	-	-	5+5	9	9	high
J16	76	M	Prostate	Adenocarcinoma	-	-	5+5	9
K1	57	M	Prostate	Adjacent normal prostate tissue (hyperplasia)	-	-	-	9	6.5	high
K2	57	M	Prostate	Adjacent normal prostate tissue (hyperplasia)	-	-	-	4
K3	64	M	Prostate	Adjacent normal prostate tissue (hyperplasia)	-	-	-	9	9	high
K4	64	M	Prostate	Adjacent normal prostate tissue (hyperplasia)	-	-	-	9
K5	56	M	Prostate	Adjacent normal prostate tissue (hyperplasia)	-	-	-	9	7.5	high
K6	56	M	Prostate	Adjacent normal prostate tissue (hyperplasia)	-	-	-	6
K7	62	M	Prostate	Adjacent normal prostate tissue (hyperplasia)	-	-	-	4	4	high
K8	62	M	Prostate	Adjacent normal prostate tissue (hyperplasia)	-	-	-	4
K9	69	M	Prostate	Cancer adjacent prostate tissue (hyperplasia)	-	-	-	0	0.5	low
K10	69	M	Prostate	Cancer adjacent prostate tissue (hyperplasia)	-	-	-	1
K11	60	M	Prostate	Adjacent normal prostate tissue (hyperplasia)	-	-	-	1	1	low
K12	60	M	Prostate	Adjacent normal prostate tissue (hyperplasia)	-	-	-	1
K13	68	M	Prostate	Adjacent normal prostate tissue	-	-	-	1	0.5	low
K14	68	M	Prostate	Adjacent normal prostate tissue	-	-	-	0
K15	74	M	Prostate	Adjacent normal prostate tissue (intraepithelial neoplasia)	-	-	-	0	1	low
K16	74	M	Prostate	Adjacent normal prostate tissue	-	-	-	2
L1	55	M	Prostate	Prostate tissue	-	-	-	4	5	high
L2	55	M	Prostate	Prostate tissue	-	-	-	6
L3	47	M	Prostate	Prostate tissue	-	-	-	6	5	high
L4	47	M	Prostate	Prostate tissue	-	-	-	4
L5	52	M	Prostate	Prostate tissue	-	-	-	4	2.5	low
L6	52	M	Prostate	Prostate tissue	-	-	-	1
L7	69	M	Prostate	Prostate tissue	-	-	-	0	2	low
L8	69	M	Prostate	Prostate tissue	-	-	-	4
L9	54	M	Prostate	Prostate tissue	-	-	-	6	6	high
L10	54	M	Prostate	Prostate tissue	-	-	-	6
L11	61	M	Prostate	Prostate tissue	-	-	-	9	6.5	high
L12	61	M	Prostate	Prostate tissue	-	-	-	4
L13	52	M	Prostate	Prostate tissue (hyperplasia)	-	-	-	9	9	high
L14	52	M	Prostate	Prostate tissue (hyperplasia)	-	-	-	9
L15	48	M	Prostate	Prostate tissue	-	-	-	4	3	low
L16	48	M	Prostate	Prostate tissue	-	-	-	2
-	42	M	Adrenal gland	Pheochromocytoma (tissue marker)	-	-
